# Supplementary material for: Female Mate Choice in Wild Kenyan Blue Monkeys (Cercopithecus mitis)
Source: Animals (Basel). 2024 May 28;14(11):1589. doi: 10.3390/ani14111589 (PMC11171077; doi:10.3390/ani14111589)
Supplement: Supplementary file 1 [file animals-14-01589-s001.zip]

Archive with 1 entries (1 files):
- animals-2997229-supplementary.pdf
